# Supplementary material for: Antifungal Activity of Water-Based Adhesives Derived from Pineapple Stem Flour with Apple Cider Vinegar as an Additive
Source: Polymers (Basel). 2023 Mar 31;15(7):1735. doi: 10.3390/polym15071735 (PMC10097009; doi:10.3390/polym15071735)
Supplement: Supplementary file 1 [file polymers-15-01735-s001.zip]

Archive with 1 entries (1 files):
- polymers-2298425-supplementary.pdf
